# Supplementary material for: Chemical Diversity of Mediterranean Seagrasses Volatilome
Source: Metabolites. 2024 Dec 14;14(12):705. doi: 10.3390/metabo14120705 (PMC11677112; doi:10.3390/metabo14120705)
Supplement: Supplementary file 1 [file metabolites-14-00705-s001.zip]

Archive with 1 entries (1 files):
- metabolites-3341634-supplementary.pdf
